# Supplementary material for: A subcellular study on reactive oxygen species generation by PFAS in HepG2 cells
Source: Sci Rep. 2025 Jul 1;15:21914. doi: 10.1038/s41598-025-07503-7 (PMC12215884; doi:10.1038/s41598-025-07503-7)
Supplement: Supplementary file 2 — Supplementary Information 2. [file 41598_2025_7503_MOESM2_ESM.xlsx]

## Sheet: P-values
	A	P values Quercetin effect on cell viability after 3 hours									C	P values Mito-tempo effect on cell viability after 3 hours
		PFBA	PFHxA	PFOA	PFBS	PFHxS	PFOS					PFBA	PFHxA	PFOA	PFBS	PFHxS	PFOS
	200 µM	0.8528	0.2772	0.2955	0.5352	0.2772	0.0887				200 µM	0.1956	0.7284	0.2513	0.8834	0.7284	0.6433
	400 µM	0.8539	0.6413	0.243	0.4357	0.6413	0.1392				400 µM	0.1154	0.4482	0.8422	0.8792	0.4482	0.9887
	800 µM	0.4415	0.4158	0.0146	0.1651	0.7048	0.0097				800 µM	0.1393	0.4226	0.4832	0.832	0.5511	0.0377
	B	P values Quercetin effect on cell viability after 24 hours									D	P values Mito-tempo effect on cell viability after 24 hours
		PFBA	PFHxA	PFOA	PFBS	PFHxS	PFOS					PFBA	PFHxA	PFOA	PFBS	PFHxS	PFOS
	200 µM	0.4965	0.1359	0.4601	0.0029	0.2476	0.4633				200 µM	0.2137	0.2264	0.0489	0.9078	0.3799	0.1095
	400 µM	0.1585	0.6039	0.87	0.1471	0.131	0.2341				400 µM	0.1917	0.8845	0.8881	0.3811	0.7323	0.4944
	800 µM	0.0179	0.5352	0.0533	0.0413	0.0137	0.03				800 µM	0.0225	0.7278	0.0191	0.1898	0.2893	0.038
	E	P values Quercetin effect on cell viability after 3 hours									G	P values Mito-tempo effect on cell viability after 3 hours
		PFBA	PFHxA	PFOA	PFBS	PFHxS	PFOS					PFBA	PFHxA	PFOA	PFBS	PFHxS	PFOS
	200 µM	0.0362	0.1085	0.1201	0.0252	0.0202	0.0887				200 µM	0.0504	0.1121	0.0468	0.016	0.0231	0.6433
	400 µM	0.0503	0.0442	0.0006	0.0047	0.0093	0.028				400 µM	0.0859	0.028	0.0004	0.0046	0.0114	0.9887
	800 µM	0.0957	0.0244	0.0179	0.0077	0.0058	0.0097				800 µM	0.2537	0.0136	0.0301	0.0051	0.0085	0.0377
	F	P values Quercetin effect on cell viability after 24 hours									H	P values Mito-tempo effect on cell viability after 24 hours
		PFBA	PFHxA	PFOA	PFBS	PFHxS	PFOS					PFBA	PFHxA	PFOA	PFBS	PFHxS	PFOS
	200 µM	0.1856	0.0971	0.2423	0.0766	0.0181	0.4633				200 µM	0.052	0.1321	0.7645	0.1645	0.0047	0.1095
	400 µM	0.0175	0.0796	0.005	0.513	0.0065	0.2341				400 µM	0.0013	0.0361	0.0719	0.1568	0.0034	0.4944
	800 µM	0.0674	0.0283	0.0077	0.8348	0.0045	0.03				800 µM	0.2732	0.1736	0.2018	0.1073	0.0131	0.038
	I	P values Lysosomal leakeage									J	P values Quercetin effect on Lysosomal leakage
		PFBA	PFHxA	PFOA	PFNA	PFDA	PFBS	PFHxS	PFOS			PFBA	PFHxA	PFOA	PFBS	PFHxS	PFOS
	100 µM	0.0133	0.236	0.0686	0.0175	0.6867	0.0289	0.3851	0.0422		100 µM	0.3591	0.2931	0.0104	0.2124	0.0552	0.0397
	200 µM	0.0038	0.0215	0.0562	0.0123	0.1218	0.0017	0.0433	0.0536		200 µM	0.2842	0.0916	0.0151	0.1456	0.0326	0.0124
	K	P Value			L	P Value
		Catalase activity				ACOX1 activity
	PFOA 100 µM	0.038			PFOA 100 µM	0.409
	PFOS 100nµM	0.017			PFOS 100nµM	0.725
	6:2 FTOH 400µM	0.244			6:2 FTOH 400µM	0.197
					Fenofibrate 40 µM	0.013
	Table S1: P-values derived from comparing the effect of the different PFSAs on HepG2 cell viability, ROS generation, and Lysosomal leakage with and without antioxidant treatment, in addition to Catalase and ACOX1 activity. Tables A and B represent the effect of quercetin treatment for 3 and 24 hours on cell viability, respectively. Tables C and D represent the effect of mito-tempo on cell viabili…
